# Supplementary material for: Flexible, scalable, high channel count stereo-electrode for recording in the human brain
Source: Nat Commun. 2024 Jan 17;15:218. doi: 10.1038/s41467-023-43727-9 (PMC10794240; doi:10.1038/s41467-023-43727-9)
Supplement: Supplementary file 6 — Source Data [file 41467_2023_43727_MOESM6_ESM.zip]

Archive with 6 entries (6 files):
- Source-Data-1.xlsx
- __MACOSX/._Source-Data-1.xlsx
- Source-Data-2.xlsx
- __MACOSX/._Source-Data-2.xlsx
- Source-Data-3.xlsx
- __MACOSX/._Source-Data-3.xlsx
