# Supplementary material for: Flexible, scalable, high channel count stereo-electrode for recording in the human brain
Source: Nat Commun. 2024 Jan 17;15:218. doi: 10.1038/s41467-023-43727-9 (PMC10794240; doi:10.1038/s41467-023-43727-9)
Supplement: Supplementary file 6 — Source Data [file 41467_2023_43727_MOESM6_ESM.zip › Source-Data-1.xlsx]

## Sheet: Figure 2l
Figure 2l	Impedance values (in Ohm) recorded per channel
		Day 3	Day 6	Day 10	Day 15	Day 20	Day 25
Chronic Rat 3	Chronic Rat 3 channel 1	4580	12800	73600
	Chronic Rat 3 channel 2	6980000	158000	92400
	Chronic Rat 3 channel 3	4470	13400	82500
	Chronic Rat 3 channel 4	3630	12900	88000
	Chronic Rat 3 channel 5	4830	13900	8220000
	Chronic Rat 3 channel 6	3360	13500	90600
	Chronic Rat 3 channel 7	5030	14400	97100
	Chronic Rat 3 channel 8	3670	2110000	106000
	Chronic Rat 3 channel 9	5370	15200	105000
	Chronic Rat 3 channel 10	3610	2110000	101000
	Chronic Rat 3 channel 11	6860000	17100	117000
	Chronic Rat 3 channel 12	6990000	2110000	9270000
	Chronic Rat 3 channel 13	6300	23700	240000
	Chronic Rat 3 channel 14	6950000	2790000	123000
	Chronic Rat 3 channel 15	10300	65700	6460000
	Chronic Rat 3 channel 16	3800	30000	185000
	Chronic Rat 3 channel 17	12000	484000	7640000
	Chronic Rat 3 channel 18	6890000	2770000	159000
	Chronic Rat 3 channel 19	6990	20600	165000
	Chronic Rat 3 channel 20	6850000	3070000	8810000
	Chronic Rat 3 channel 21	5610	17400	399000
	Chronic Rat 3 channel 22	6950000	2690000	7230000
	Chronic Rat 3 channel 23	5010	18300	139000
	Chronic Rat 3 channel 24	6900000	14500	8640000
	Chronic Rat 3 channel 25	4870	18200	109000
	Chronic Rat 3 channel 26	3130	14300	59600
	Chronic Rat 3 channel 27	4640	16300	94900
	Chronic Rat 3 channel 28	3130	13700	60700
	Chronic Rat 3 channel 29	4440	14200	78300
	Chronic Rat 3 channel 30	3190	13300	58800
	Chronic Rat 3 channel 31	4500	13900	70000
	Chronic Rat 3 channel 32	6390000	2670000	65100
					Day 15	Day 20
Chronic Rat 8	Chronic Rat 8 channel 1				1640000	498000
	Chronic Rat 8 channel 2				1900000	895000
	Chronic Rat 8 channel 3				1150000	362000
	Chronic Rat 8 channel 4				1620000	451000
	Chronic Rat 8 channel 5				237000	170000
	Chronic Rat 8 channel 6				769000	270000
	Chronic Rat 8 channel 7				183000	185000
	Chronic Rat 8 channel 8				187000	206000
	Chronic Rat 8 channel 9				469000	468000
	Chronic Rat 8 channel 10				444000	437000
	Chronic Rat 8 channel 11				506000	591000
	Chronic Rat 8 channel 12				445000	491000
	Chronic Rat 8 channel 13				449000	706000
	Chronic Rat 8 channel 14				394000	660000
	Chronic Rat 8 channel 15				451000	712000
	Chronic Rat 8 channel 16				668000	922000
	Chronic Rat 8 channel 17				233000	806000
	Chronic Rat 8 channel 18				234000	677000
	Chronic Rat 8 channel 19				194000	507000
	Chronic Rat 8 channel 20				198000	520000
	Chronic Rat 8 channel 21				197000	579000
	Chronic Rat 8 channel 22				248000	664000
	Chronic Rat 8 channel 23				179000	548000
	Chronic Rat 8 channel 24				260000	461000
	Chronic Rat 8 channel 25				162000	183000
	Chronic Rat 8 channel 26				160000	196000
	Chronic Rat 8 channel 27				150000	287000
	Chronic Rat 8 channel 28				212000	186000
	Chronic Rat 8 channel 29				205000	239000
	Chronic Rat 8 channel 30				445000	258000
	Chronic Rat 8 channel 31				628000	526000
	Chronic Rat 8 channel 32				1560000	564000
					Day 15	Day 20	Day 25
Chronic Rat 9	Chronic Rat 9 channel 1				289000	289000	200000
	Chronic Rat 9 channel 2				9280000	8620000	7470000
	Chronic Rat 9 channel 3				10300000	10100000	10600000
	Chronic Rat 9 channel 4				6870000	5230000	5660000
	Chronic Rat 9 channel 5				7510000	10200000	11400000
	Chronic Rat 9 channel 6				1360000	3800000	6880000
	Chronic Rat 9 channel 7				8510000	8700000	9300000
	Chronic Rat 9 channel 8				2200000	5500000	7010000
	Chronic Rat 9 channel 9				138000	164000	182000
	Chronic Rat 9 channel 10				3090000	5490000	8850000
	Chronic Rat 9 channel 11				151000	155000	172000
	Chronic Rat 9 channel 12				123000	157000	142000
	Chronic Rat 9 channel 13				146000	155000	181000
	Chronic Rat 9 channel 14				1370000	3020000	5630000
	Chronic Rat 9 channel 15				255000	192000	202000
	Chronic Rat 9 channel 16				138000	158000	144000
	Chronic Rat 9 channel 17				6510000	6400000	8120000
	Chronic Rat 9 channel 18				5590000	6220000	8080000
	Chronic Rat 9 channel 19				2570000	2250000	3460000
	Chronic Rat 9 channel 20				1840000	2750000	4480000
	Chronic Rat 9 channel 21				210000	215000	236000
	Chronic Rat 9 channel 22				157000	192000	217000
	Chronic Rat 9 channel 23				1800000	859000	6300000
	Chronic Rat 9 channel 24				135000	182000	207000
	Chronic Rat 9 channel 25				2120000	2820000	8950000
	Chronic Rat 9 channel 26				1030000	1770000	1600000
	Chronic Rat 9 channel 27				184000	215000	196000
	Chronic Rat 9 channel 28				241000	264000	217000
	Chronic Rat 9 channel 29				267000	286000	214000
	Chronic Rat 9 channel 30				292000	309000	217000
	Chronic Rat 9 channel 31				7990000	323000	215000
	Chronic Rat 9 channel 32				8160000	7910000	6870000
