# Supplementary material for: Flexible, scalable, high channel count stereo-electrode for recording in the human brain
Source: Nat Commun. 2024 Jan 17;15:218. doi: 10.1038/s41467-023-43727-9 (PMC10794240; doi:10.1038/s41467-023-43727-9)
Supplement: Supplementary file 6 — Source Data [file 41467_2023_43727_MOESM6_ESM.zip › Source-Data-2.xlsx]

## Sheet: Figure 3c
Figure 3c	Time to peak responses per channel with different currrent levels
		Channel 1	Channel 2	Channel 3	Channel 4	Channel 5	Channel 6	Channel 7	Channel 8	Channel 9	Channel 10	Channel 11	Channel 12	Channel 13	Channel 14	Channel 15	Channel 16	Channel 17	Channel 18
Voltage	Average voltage time to peak per channel with 0.2 mA stimulation	0.469	0.685818	0.704455	0.365909	0.331818	0.440545	0.421091	0.436545	0.606636	0.487727	0.741273	0.403273	0.500818	0.426091	0.432	0.442727	0.484273	0.489455	0.447364	0.433455	0.416273	0.670818
	Average voltage time to peak per channel with 0.4 mA stimulation	0.523059	0.450353	0.523059	0.442353	0.375882	0.409059	0.434765	0.427353	0.540353	0.427118	0.583706	0.417824	0.499294	0.461118	0.496647	0.491235	0.451588	0.476176	0.380059	0.420529	0.402235	0.432059
	Average voltage time to peak per channel with 0.6 mA stimulation	0.310667	0.5645	0.592667	0.469833	0.457389	0.519	0.4725	0.464056	0.564944	0.442611	0.447778	0.435556	0.336667	0.478889	0.481	0.431722	0.423222	0.351056	0.317444	0.377222	0.375944	0.347444
	Average voltage time to peak per channel with 0.8 mA stimulation	0.368714	0.493	0.442571	0.456714	0.4515	0.493786	0.495357	0.471857	0.467857	0.435143	0.3985	0.306214	0.461857	0.398214	0.438643	0.401214	0.435143	0.472143	0.447	0.469071	0.4595	0.449357
	Average voltage time to peak per channel with 1.0 mA stimulation	0.456	0.420294	0.484294	0.439647	0.461588	0.460294	0.473294	0.398	0.473235	0.432176	0.338412	0.459294	0.439765	0.371765	0.339706	0.328353	0.303706	0.310294	0.282176	0.316706	0.293	0.317824
	Average voltage time to peak per channel with 2.0 mA stimulation	0.479389	0.455	0.504111	0.485889	0.515556	0.496889	0.508944	0.459944	0.411	0.437889	0.424444	0.422833	0.336111	0.443111	0.400278	0.440389	0.431056	0.353833	0.330444	0.279111	0.279333	0.253389
	Average voltage time to peak per channel with 4.0 mA stimulation	0.323778	0.444	0.407389	0.454667	0.421389	0.454556	0.397444	0.455278	0.503278	0.423	0.465556	0.229	0.222333	0.390556	0.393667	0.378389	0.281611	0.439722	0.380944	0.342667	0.372222	0.395722
	Average voltage time to peak per channel with 6.0 mA stimulation	0.32725	0.451688	0.490375	0.402187	0.490812	0.514	0.388125	0.438063	0.416438	0.274187	0.2625	0.230187	0.230437	0.265437	0.3325	0.401	0.24125	0.368812	0.384937	0.373	0.34925	0.323375
	Standard error voltage time to peak per channel with 0.2 mA stimulation	0.0809063	0.0607485	0.0802438	0.0675378	0.0850106	0.104735	0.0923452	0.0925873	0.0778934	0.104236	0.0729119	0.0695014	0.07709	0.0879501	0.101197	0.106933	0.0636549	0.0847037	0.0794085	0.0934486	0.0938198	0.0636637
	Standard error voltage time to peak per channel with 0.4 mA stimulation	0.103786	0.0843425	0.0813899	0.0890997	0.0723173	0.0714346	0.0913958	0.0893287	0.0807118	0.0914297	0.072253	0.0898238	0.103146	0.091828	0.098858	0.0798277	0.0895483	0.0799262	0.0893906	0.0815225	0.0831361	0.095612
	Standard error voltage time to peak per channel with 0.6 mA stimulation	0.087774	0.0962777	0.0854779	0.0974172	0.0943668	0.0997293	0.0978278	0.100157	0.0962341	0.0991299	0.0938591	0.0853354	0.0811677	0.0894893	0.0945054	0.101687	0.106939	0.0979311	0.0897165	0.0894582	0.0891932	0.0912606
	Standard error voltage time to peak per channel with 0.8 mA stimulation	0.0855003	0.0782708	0.0900961	0.0940882	0.0812456	0.0923321	0.0809874	0.0837738	0.0892772	0.0934639	0.105004	0.085927	0.0953062	0.0807397	0.105865	0.0953033	0.0998857	0.105236	0.109962	0.10484	0.100946	0.105406
	Standard error voltage time to peak per channel with 1.0 mA stimulation	0.0925014	0.102737	0.108283	0.107254	0.103618	0.103495	0.103645	0.0916199	0.104092	0.103523	0.0980998	0.103553	0.100847	0.0899659	0.0827745	0.0826852	0.0653287	0.08319	0.0733442	0.0826155	0.0761136	0.0777262
	Standard error voltage time to peak per channel with 2.0 mA stimulation	0.105901	0.0927639	0.0972189	0.100293	0.0984978	0.100849	0.0971436	0.100817	0.0922332	0.0932097	0.100909	0.0990277	0.0934503	0.0972107	0.0924756	0.0920395	0.0994689	0.0881338	0.0871652	0.0686943	0.0691816	0.0670212
	Standard error voltage time to peak per channel with 4.0 mA stimulation	0.0846147	0.0952041	0.0954485	0.100362	0.0956086	0.100635	0.0923767	0.0954194	0.101307	0.0961433	0.100604	0.0859027	0.0856451	0.103388	0.0979221	0.0714586	0.0655508	0.0834877	0.0717897	0.075148	0.0725485	0.0853456
	Standard error voltage time to peak per channel with 6.0 mA stimulation	0.0656925	0.10676	0.109814	0.106387	0.114585	0.122608	0.105333	0.114968	0.115399	0.0968925	0.0963716	0.085243	0.0721254	0.0868137	0.067776	0.0952378	0.0858313	0.0990944	0.0953883	0.0980532	0.096747	0.0972766
		Channel 1	Channel 2	Channel 3	Channel 4	Channel 5	Channel 6	Channel 7	Channel 8	Channel 9	Channel 10	Channel 11	Channel 12	Channel 13	Channel 14	Channel 15	Channel 16	Channel 17	Channel 18
Power at 15-30 Hz	Average 15-30 Hz power time to peak per channel with 0.2 mA stimulation	1.05273	1.12182	1.08364	1.07364	1.19273	1.15273	1.04727	0.890909	1.13	1.05727	1.09	1.06909	0.952727	0.961818	0.861818	1.08182	0.898182	0.887273	1.06545	0.846364	0.866364	0.940909
	Average 15-30 Hz power time to peak per channel with 0.4 mA stimulation	0.974118	0.791765	1.00588	1.01647	1.02647	1.07	1.08824	1.02059	1.09471	1.05588	0.929412	0.954118	1.10471	1.06118	1.14882	1.11588	1.10353	1.03941	1.06529	1.03882	1.06588	1.09941
	Average 15-30 Hz power time to peak per channel with 0.6 mA stimulation	1.06333	1.05722	1.17889	1.02222	1.075	1.14889	1.06278	1.10111	0.982222	0.926111	1.01778	1.02944	1.12056	0.953333	1.045	1.01889	1.01333	0.964444	1.145	1.06278	1.05556	1.10611
	Average 15-30 Hz power time to peak per channel with 0.8 mA stimulation	1.11714	1.05286	1.05786	1.08571	0.984286	0.940714	0.99	1.11571	0.937143	0.985714	1.20571	1.04214	0.983571	1.08643	0.951429	1.07429	1.095	1.195	1.19214	1.04071	1.05857	1.04571
	Average 15-30 Hz power time to peak per channel with 1.0 mA stimulation	0.978824	1.06706	1.03941	0.982353	1.05824	1.05059	1.04353	0.992941	1.07529	1.01118	1.05118	1.05235	1.00176	0.941765	1.03706	1.01176	1.14588	1.11941	1.13588	1.11176	1.09059	1.04765
	Average 15-30 Hz power time to peak per channel with 2.0 mA stimulation	0.935	1.03556	1.10944	1.03944	1.00889	1.07167	1.09611	0.928889	0.943333	1.03056	0.921667	0.960556	1.12778	1.13667	1.12444	1.03722	1.15667	1.10722	1.08333	1.12111	1.085	1.14444
	Average 15-30 Hz power time to peak per channel with 4.0 mA stimulation	1.04889	0.970556	1.00667	1.03722	1.08056	1.105	0.979444	0.958333	1.035	0.975556	0.983333	1.10389	1.17889	1.12833	1.07	1.16778	1	1.11444	1.08667	1.06833	1.095	1.06611
	Average 15-30 Hz power time to peak per channel with 6.0 mA stimulation	0.9875	1.00875	0.91625	1.03563	0.93875	0.92	0.951875	0.88875	0.8275	0.958125	1.00812	0.95875	1.0375	0.91	0.949375	1.06875	0.925	0.909375	0.96375	0.98125	1.16437	1.11187
	Standard error 15-30 Hz power time to peak per channel with 0.2 mA stimulation	0.0946389	0.131217	0.16444	0.0984265	0.10867	0.123606	0.0903437	0.125201	0.103502	0.0961825	0.097645	0.0614145	0.0910454	0.057837	0.0983853	0.089806	0.102999	0.0891382	0.131787	0.127873	0.126371	0.122411
	Standard error 15-30 Hz power time to peak per channel with 0.4 mA stimulation	0.117729	0.10742	0.116326	0.121573	0.107024	0.125941	0.105213	0.0909394	0.127437	0.0757943	0.105644	0.122283	0.110348	0.114393	0.0864658	0.109631	0.113924	0.0912429	0.097239	0.106422	0.104707	0.100659
	Standard error 15-30 Hz power time to peak per channel with 0.6 mA stimulation	0.114144	0.0974041	0.0853808	0.127787	0.107931	0.0874	0.115944	0.132421	0.130216	0.121784	0.0896013	0.0883583	0.0910767	0.0872226	0.065788	0.107061	0.0978888	0.109231	0.0922632	0.0894974	0.0975547	0.106881
	Standard error 15-30 Hz power time to peak per channel with 0.8 mA stimulation	0.107288	0.103651	0.103952	0.121906	0.136192	0.130846	0.0816876	0.111802	0.139189	0.122146	0.0829089	0.116074	0.116568	0.11964	0.125896	0.137989	0.121859	0.0967305	0.0981993	0.131581	0.124067	0.127379
	Standard error 15-30 Hz power time to peak per channel with 1.0 mA stimulation	0.114099	0.123896	0.122932	0.113124	0.119569	0.118671	0.114012	0.117091	0.125108	0.141666	0.125758	0.136134	0.0969672	0.12284	0.121973	0.114271	0.113713	0.121788	0.113272	0.132954	0.145422	0.129631
	Standard error 15-30 Hz power time to peak per channel with 2.0 mA stimulation	0.127781	0.121611	0.109643	0.116559	0.128473	0.10272	0.109768	0.128646	0.136113	0.140042	0.147337	0.116392	0.128904	0.102307	0.108706	0.13155	0.118935	0.115849	0.120715	0.119731	0.118496	0.119016
	Standard error 15-30 Hz power time to peak per channel with 4.0 mA stimulation	0.111838	0.121534	0.124793	0.10905	0.107499	0.10806	0.115641	0.118234	0.106465	0.131196	0.11003	0.116644	0.0943921	0.111859	0.128845	0.111761	0.114373	0.0914951	0.0875405	0.108665	0.114907	0.11535
	Standard error 15-30 Hz power time to peak per channel with 6.0 mA stimulation	0.104262	0.109715	0.120327	0.114591	0.115026	0.121156	0.128881	0.11226	0.119098	0.126833	0.114374	0.151492	0.144029	0.139041	0.14715	0.106565	0.12385	0.119433	0.108414	0.130776	0.106964	0.135121
