# Supplementary material for: Flexible, scalable, high channel count stereo-electrode for recording in the human brain
Source: Nat Commun. 2024 Jan 17;15:218. doi: 10.1038/s41467-023-43727-9 (PMC10794240; doi:10.1038/s41467-023-43727-9)
Supplement: Supplementary file 6 — Source Data [file 41467_2023_43727_MOESM6_ESM.zip › Source-Data-3.xlsx]

## Sheet: Figure 4g
Figure 4g	Counts of identified clusters of waveforms per depth at which the electrode was recording in the brain.
		unit	MUA
	depth 1	5	1
		unit	MUA
	depth 2	31	5
		unit	MUA
	depth 3	0	13
